# Supplementary material for: Scarlet Fever Epidemic in China Caused by Streptococcus pyogenes Serotype M12: Epidemiologic and Molecular Analysis
Source: eBioMedicine. 2018 Jan 11;28:128–35. doi: 10.1016/j.ebiom.2018.01.010 (PMC5835554; doi:10.1016/j.ebiom.2018.01.010)
Supplement: Supplementary file 1 — Supplementary material 1 [file mmc1.xlsx]

## Sheet: Sheet1
SUPPLEMENTARY TABLE 1. Details of mainland China S. pyogenes emm12 strains used in this study.
Name	Date	Province/City	Resistance	Patient Age	Specimen	Clinical presentation	Accession no.
	(year/month)			(years)
HLJGAS1051	2011/7	Heilongjiang	ERY/CLD/TET	7	Throat swab	Scarlet fever	SRR6241637
HLJGAS3099	2011/7	Heilongjiang	ERY/CLD/TET	5	Throat swab	Scarlet fever	SRR6241636
HLJGAS1056	2011/7	Heilongjiang	ERY/CLD/TET	6	Throat swab	Scarlet fever	SRR6241632
HLJGAS12011	2011/7	Heilongjiang	ERY/CLD/TET	11	Throat swab	Scarlet fever	SRR6241631
HLJGAS2016	2011/7	Heilongjiang	ERY/CLD/TET	4	Throat swab	Scarlet fever	SRR6241634
BJCYGAS17	2011/5	Beijing	ERY	10	Throat swab	Pharyngitis	SRR6241670
BJCYGAS36	2011/5	Beijing	ERY	6	Throat swab	Pharyngitis	SRR6241635
BJCYGAS130	2011/6	Beijing	ERY/CLD/TET	7	Throat swab	Streptococcal infection	SRR6241638
BJCYGAS15	2011/5	Beijing	ERY/CLD/TET	5	Throat swab	Scarlet fever	SRR6241626
BJCYGAS105	2011/6	Beijing	ERY/CLD/TET	5	Throat swab	Scarlet fever	SRR6241654
BJCYGAS196	2011/6	Beijing	ERY/CLD/TET	6	Throat swab	Streptococcal infection	SRR6241633
BJCYGAS37	2011/5	Beijing	ERY/CLD	5	Throat swab	Scarlet fever	SRR6241668
BJCYGAS190	2011/6	Beijing	ERY/CLD/TET	5	Throat swab	Scarlet fever	SRR6241667
BJCYGAS124	2011/6	Beijing	ERY/CLD/TET	4	Throat swab	Streptococcal infection	SRR6241653
BJCYGAS107	2011/6	Beijing	ERY/CLD/TET	10	Throat swab	Scarlet fever	SRR6241652
TJ11-003	2011/8	Tianjin	ERY/CLD/TET	5	Throat swab	Scarlet fever	SRR6241651
TJ11-006	2011/8	Tianjin	ERY/CLD/TET	4	Throat swab	Scarlet fever	SRR6241650
BJJKGAS01	2011/5	Beijing	NA	9	Throat swab	Scarlet fever	SRR6241669
BJJKGAS03	2011/5	Beijing	NA	9	Throat swab	Scarlet fever	SRR6241664
BJJKGAS04	2011/5	Beijing	NA	6	Throat swab	Scarlet fever	SRR6241639
BJJKGAS06	2011/5	Beijing	NA	6	Throat swab	Scarlet fever	SRR6241655
BJJKGAS08	2011/5	Beijing	NA	4	Throat swab	Scarlet fever	SRR6241628
BJJKGAS09	2011/5	Beijing	NA	8	Throat swab	Scarlet fever	SRR6241640
BJJKGAS10	2011/5	Beijing	NA	4	Throat swab	Scarlet fever	SRR6241641
BJJKGAS11	2011/5	Beijing	NA	5	Throat swab	Scarlet fever	SRR6241646
BJJKGAS12	2011/5	Beijing	NA	5	Throat swab	Scarlet fever	SRR6241647
BJJKGAS13	2011/5	Beijing	NA	9	Throat swab	Scarlet fever	SRR6241648
BJJKGAS14	2011/5	Beijing	NA	6	Throat swab	Scarlet fever	SRR6241649
BJJKGAS15	2011/5	Beijing	NA	5	Throat swab	Scarlet fever	SRR6241642
BJJKGAS20	2011/5	Beijing	NA	1	Throat swab	Scarlet fever	SRR6241643
BJGAS0401	2004	Beijing	NA	NA	NA	NA	SRR6241644
BJGAS0402	2004	Beijing	NA	NA	NA	NA	SRR6241645
BJGAS0404	2004	Beijing	NA	NA	NA	NA	SRR6241627
BJGAS0703	2007	Beijing	NA	NA	NA	Scarlet fever	SRR6241666
SYGAS01	2011	Shenyang	NA	25	Throat swab	Scarlet fever	SRR6241665
SYGAS02	2011	Shenyang	NA	5	Throat swab	Scarlet fever	SRR6241661
SYGAS04	2011	Shenyang	NA	6	Throat swab	Scarlet fever	SRR6241660
SYGAS05	2011	Shenyang	NA	7	Throat swab	Scarlet fever	SRR6241663
SYGAS07	2011	Shenyang	NA	6	Throat swab	Scarlet fever	SRR6241662
SYGAS08	2011	Shenyang	NA	5	Throat swab	Scarlet fever	SRR6241657
BJGASJ22	NA	Beijing	NA	NA	NA	NA	SRR6241656
B17	2005/12	Guizhou	Sensitive	9	Throat swab	Asymptomatic carrier	SRR6241659
C15	2005/12	Guizhou	Sensitive	11	Throat swab	Asymptomatic carrier	SRR6241658
E8	2005/12	Guizhou	TET	7	Throat swab	Asymptomatic carrier	SRR6241630
E311	2005/12	Guizhou	TET	10	Throat swab	Asymptomatic carrier	SRR6241629
Key and Abbreviations
NA	Not available
ERY	Erythromycin resistant
CLD	Clindamycin resistant
TET	Tetracycline resistant
