# Supplementary material for: Scarlet Fever Epidemic in China Caused by Streptococcus pyogenes Serotype M12: Epidemiologic and Molecular Analysis
Source: eBioMedicine. 2018 Jan 11;28:128–35. doi: 10.1016/j.ebiom.2018.01.010 (PMC5835554; doi:10.1016/j.ebiom.2018.01.010)
Supplement: Supplementary file 2 — Supplementary material 2 [file mmc2.xlsx]

## Sheet: Sheet1
SUPPLEMENTARY TABLE 2. Scarlet fever incidence in mainland China over the period 1950-2016.
	Year	Incidence(/100,000)
	1950	0.59
	1951	1.58
	1952	4.75
	1953	6.91
	1954	4.39
	1955	8.72
	1956	17.63
	1957	18.64
	1958	27.51
	1959	18.8
	1960	6.38
	1961	3.57
	1962	3.21
	1963	8.6
	1964	10.63
	1965	13.75
	1966	15.89
	1967	4.16
	1968	0.66
	1969	1.35
	1970	7.22
	1971	11.77
	1972	22.88
	1973	25.18
	1974	15.51
	1975	9.03
	1976	7.41
	1977	9.48
	1978	14.69
	1979	15.3
	1980	10.95
	1981	8.65
	1982	6.68
	1983	5.14
	1984	5.76
	1985	5.95
	1986	4.84
	1987	4.36
	1988	3.98
	1989	4.14
	1990	2.7
	1991	2.78
	1992	3.62
	1993	3.38
	1994	2.07
	1995	1.35
	1996	1.11
	1997	1.22
	1998	1.24
	1999	1.23
	2000	1.08
	2001	0.94
	2002	1.1376
	2003	0.75
	2004	1.457
	2005	1.9172
	2006	2.1
	2007	2.53
	2008	2.09
	2009	1.65
	2010	1.56
	2011	4.74
	2012	3.43
	2013	2.51
	2014	3.97
	2015	4.96
	2016	4.29
