# Supplementary material for: Scarlet Fever Epidemic in China Caused by Streptococcus pyogenes Serotype M12: Epidemiologic and Molecular Analysis
Source: eBioMedicine. 2018 Jan 11;28:128–35. doi: 10.1016/j.ebiom.2018.01.010 (PMC5835554; doi:10.1016/j.ebiom.2018.01.010)
Supplement: Supplementary file 3 — Supplementary material 3 [file mmc3.xlsx]

## Sheet: Sheet1
SUPPLEMENTARY TABLE 3. Monthly reported scarlet fever cases in the last twelve years in mainland
				China 2003-2016.
Month	2003	2004	2005	2006	2007	2008	2009	2010	2011	2012	2013	2014	2015	2016
1	1033	393	2220	1531	2888	2364	1402	941	2807	3835	3078	3210	6811	5944
2	586	569	697	833	1173	961	839	423	1035	2260	959	1289	2494	1932
3	1212	1212	1651	1851	1957	2310	1892	877	2894	3430	2248	3017	4007	3968
4	1902	2090	2891	2818	3363	3031	3102	1385	5240	4571	3148	4299	6048	5187
5	1145	2196	3355	3205	4648	4954	3517	2323	9384	7114	4534	7483	9622	8008
6	934	2423	3394	3468	4969	3584	3602	2333	9446	6636	4149	7250	9310	8011
7	643	1456	1679	1814	2383	1645	1917	1460	4823	3121	2168	3553	4866	3978
8	404	798	932	946	1204	905	1049	942	2021	1363	1160	1783	2125	1797
9	428	949	1189	1364	1537	1154	1246	1171	2910	1862	1481	2426	2825	2654
10	503	1329	1796	2260	2294	1714	1348	1673	5311	2832	2201	4356	4603	3977
11	659	2624	2707	3666	3444	2528	1057	3196	8406	4452	3843	7427	7012	6120
12	614	2985	2557	3864	3628	2632	1097	4152	9601	4983	5238	8154	8526	7706
