# Supplementary material for: Scarlet Fever Epidemic in China Caused by Streptococcus pyogenes Serotype M12: Epidemiologic and Molecular Analysis
Source: eBioMedicine. 2018 Jan 11;28:128–35. doi: 10.1016/j.ebiom.2018.01.010 (PMC5835554; doi:10.1016/j.ebiom.2018.01.010)
Supplement: Supplementary file 4 — Supplementary material 4 [file mmc4.xlsx]

## Sheet: Sheet1
SUPPLEMENTARY TABLE 4. Scarlet fever incidence according to geographic region in mainland China 2003-2016.
Province	2003	2004	2005	2006	2007	2008	2009	2010	2011	2012	2013	2014	2015	2016
Beijing	1.8633	9.1805	13.402	13.6799	14.3262	10.5327	7.0443	8.849	31.3982	15.7337	9.9164	18.5549	17.9727	12.094
Tianjin	1.3658	4.2937	3.4661	4.0556	7.2279	7.7219	4.2262	5.0726	10.5886	8.2682	5.279	11.6763	11.0561	11.2092
Hebei	0.4054	1.4414	2.9973	2.639	2.753	1.6607	1.5553	2.0187	6.1597	3.5605	2.4288	4.3968	5.6773	5.2108
Shanxi	0.9022	3.8228	4.0721	2.4888	3.357	2.9531	3.9318	2.3808	8.5741	8.7691	4.4533	6.2125	7.67	7.699
Inner Mongolia	1.7272	4.2485	5.1999	6.8022	6.9044	5.3721	4.723	5.1485	13.5755	10.1865	7.4342	14.0654	11.3981	10.3543
Liaoning	3.4434	6.1638	8.8145	11.0803	13.0719	8.6319	7.1732	5.9458	15.3796	9.5551	4.9692	10.7221	14.5479	10.3665
Jilin	1.8919	2.0973	2.2333	4.4624	8.2813	7.6557	4.3416	3.9897	16.4624	10.2058	5.6646	13.6773	9.6099	7.6817
Heilongjiang	3.0344	4.1027	5.9294	8.4738	10.5336	8.4283	6.9099	8.194	19.0044	9.3062	5.7746	9.8331	9.6739	7.4292
Shanghai	0.6726	2.6308	4.0872	3.2565	5.3003	3.6921	2.3088	2.1603	14.8919	8.9629	7.486	14.8272	19.3348	12.1229
Jiangsu	0.4477	1.0768	1.137	1.1786	1.7073	1.4479	1.1006	0.9126	2.5998	1.3787	1.7967	2.9674	4.1055	2.8033
Zhejiang	0.3741	1.115	1.3337	1.8987	1.753	1.6126	1.2676	0.8784	3.5699	3.1228	2.222	3.374	6.3381	4.4647
Anhui	0.1822	0.4113	0.4488	0.299	0.5581	0.6113	0.3716	0.1908	0.8773	0.7406	0.6296	0.9105	1.7689	1.325
Fujian	0.149	0.5868	0.3984	0.3593	0.4694	0.458	0.4487	0.3309	1.1194	0.7097	0.6403	0.9592	1.7288	1.5864
Jiangxi	0.0304	0.0257	0.0257	0.0464	0.0323	0.0458	0.0295	0.0587	0.1212	0.0624	0.2065	0.2388	0.1453	0.1008
Shandong	0.3045	0.6839	0.9506	1.4317	2.4804	2.1255	1.2583	0.7582	3.9919	4.109	2.9541	5.2767	6.1812	7.2204
Henan	0.3121	0.7831	0.8166	0.6567	0.9008	0.7415	0.5632	0.5681	1.7515	1.0354	0.8324	1.3513	2.2096	1.5622
Hubei	0.1803	0.2147	0.4216	0.4028	0.4936	0.4597	0.3432	0.3776	1.1583	0.8892	0.6541	1.0157	1.9653	1.7278
Hunan	0.0916	0.1033	0.1144	0.1723	0.2302	0.2329	0.224	0.2654	1.0794	0.6747	0.5528	1.0986	1.4501	1.1483
Guangdong	0.1069	0.3596	0.368	0.3742	0.4761	0.3746	0.2756	0.2521	1.3173	1.1718	1.3536	2.0378	2.5998	2.3984
Guangxi	0.2245	0.6981	0.7464	0.4635	0.4832	0.344	0.2409	0.3315	1.0581	0.5576	0.5126	0.729	0.9382	1.0947
Hainan	0.0124	0.0246	0	0	0	0.0118	0	0	0.0461	0.0114	0.0564	0.0782	0.1439	0.0659
Chongqing	0	0.7636	1.1471	1.4189	0.9295	1.1009	0.5072	0.717	1.5808	1.5313	1.1579	1.3502	2.7278	1.6045
Sichuan	0.95	1.3507	2.2312	1.7304	1.6526	1.1726	1.051	1.0825	2.4771	2.1665	1.7001	1.4938	2.3599	2.0953
Guizhou	0.6309	0.8004	0.8399	0.8097	0.6441	0.9623	0.8816	0.9953	1.8793	1.7469	1.3835	1.4819	2.2805	2.0541
Yunnan	1.2037	1.913	1.7374	1.7506	1.6864	1.9628	1.1974	0.9735	2.2995	3.293	2.9298	2.4047	3.8906	3.5894
Tibet	1.1959	0.9573	2.8091	2.8874	0.4627	0.8803	2.1952	1.4137	2.1672	3.7915	1.5584	1.7305	3.3381	2.4385
Shaanxi	1.1677	2.1022	2.4506	2.4274	2.4418	1.6035	1.8129	1.6808	3.1746	3.8449	3.216	2.3645	6.1826	8.0678
Gansu	0.7827	1.9435	2.4704	2.8604	2.1105	2.4799	2.6901	1.3622	2.7761	4.7266	4.5082	3.5706	4.6164	5.4971
Qinghai	4.8333	2.9839	4.3131	6.0958	6.8066	2.6449	2.219	3.5708	4.7808	2.8688	4.2745	3.1499	7.6103	6.4919
Ningxia	10.3149	3.8359	3.2908	4.1611	6.904	6.1148	8.3721	5.5502	14.5524	13.7462	16.5639	13.8798	12.5162	14.5385
Xinjiang	2.3814	3.3595	4.4732	4.6965	5.4878	7.8902	5.4252	4.8457	11.8263	10.0285	7.8288	9.3274	13.5481	12.6907
